# Supplementary material for: Butylidenephthalide Abrogates the Snail-Induced Cancer Stemness in Oral Carcinomas
Source: Int J Mol Sci. 2022 May 31;23(11):6157. doi: 10.3390/ijms23116157 (PMC9180956; doi:10.3390/ijms23116157)
Supplement: Supplementary file 1 [file ijms-23-06157-s001.zip]

Archive with 1 entries (1 files):
- ijms-1707941-supplementary.pdf
